# Supplementary material for: The metabolomic profiling of total fat and fat distribution in a multi-cohort study of women and men
Source: Sci Rep. 2023 Jul 10;13:11129. doi: 10.1038/s41598-023-38318-z (PMC10333321; doi:10.1038/s41598-023-38318-z)
Supplement: Supplementary file 2 — Supplementary Tables. [file 41598_2023_38318_MOESM2_ESM.xlsx]

## Sheet:  Total fat (%)
Supplementary table S1. Estimates for total fat (%) in the associations with 387 replicated metabolites.
super_pathway	sub_pathway	chemical_name	beta	cilower	cilhiger	p
Amino Acid	Alanine and Aspartate Metabolism	N-acetylalanine	.026547	.0166558	.0364382	1.44e-07
Amino Acid	Alanine and Aspartate Metabolism	N-acetylaspartate (NAA)	-.0202148	-.0299672	-.0104624	.0000485
Amino Acid	Alanine and Aspartate Metabolism	alanine	.0342166	.0245418	.0438914	4.15e-12
Amino Acid	Alanine and Aspartate Metabolism	asparagine	-.0291882	-.0390795	-.019297	7.30e-09
Amino Acid	Alanine and Aspartate Metabolism	aspartate	.0298473	.0203908	.0393038	6.16e-10
Amino Acid	Alanine and Aspartate Metabolism	hydroxyasparagine**	.0451657	.0354672	.0548642	7.00e-20
Amino Acid	Creatine Metabolism	creatine	.0149973	.0060398	.0239548	.0010323
Amino Acid	Creatine Metabolism	guanidinoacetate	-.0242114	-.03391	-.0145129	9.93e-07
Amino Acid	Glutamate Metabolism	4-hydroxyglutamate	.0411689	.0323691	.0499687	4.75e-20
Amino Acid	Glutamate Metabolism	N-acetylglutamate	.0275329	.0179193	.0371464	1.98e-08
Amino Acid	Glutamate Metabolism	alpha-ketoglutaramate*	-.0119063	-.0212605	-.002552	.0126053
Amino Acid	Glutamate Metabolism	beta-citrylglutamate	.0196629	.00976	.0295658	.0000995
Amino Acid	Glutamate Metabolism	citramalate	.0134269	.0041907	.0226631	.0043814
Amino Acid	Glutamate Metabolism	glutamate	.034513	.0251649	.0438611	4.61e-13
Amino Acid	Glutamate Metabolism	glutamine	-.0163314	-.0262841	-.0063786	.0012992
Amino Acid	Glutathione Metabolism	2-aminobutyrate	.0197888	.0098217	.029756	.0000997
Amino Acid	Glutathione Metabolism	2-hydroxybutyrate/2-hydroxyisobutyrate	.0240792	.014188	.0339704	1.83e-06
Amino Acid	Glutathione Metabolism	cys-gly, oxidized	.0253985	.0155614	.0352357	4.18e-07
Amino Acid	Glutathione Metabolism	cysteinylglycine disulfide*	.0390116	.0295995	.0484237	4.52e-16
Amino Acid	Glycine, Serine and Threonine Metabolism	N-acetylglycine	-.0270715	-.0365644	-.0175787	2.28e-08
Amino Acid	Glycine, Serine and Threonine Metabolism	N-acetylserine	.013423	.0034703	.0233758	.0082075
Amino Acid	Glycine, Serine and Threonine Metabolism	glycine	-.028147	-.0375013	-.0187928	3.69e-09
Amino Acid	Glycine, Serine and Threonine Metabolism	serine	-.0209194	-.0307332	-.0111056	.0000294
Amino Acid	Histidine Metabolism	1-carboxyethylhistidine	.014772	.0065962	.0229478	.0003981
Amino Acid	Histidine Metabolism	1-methyl-4-imidazoleacetate	.0195446	.0096708	.0294184	.0001046
Amino Acid	Histidine Metabolism	N-acetyl-1-methylhistidine*	.0128365	.0028838	.0227892	.0114747
Amino Acid	Histidine Metabolism	N-acetylcarnosine	.0221372	.0143076	.0299668	3.00e-08
Amino Acid	Histidine Metabolism	formiminoglutamate	.0301236	.0210529	.0391943	7.56e-11
Amino Acid	Histidine Metabolism	hydantoin-5-propionate	.012297	.0024686	.0221254	.0141946
Amino Acid	Leucine, Isoleucine and Valine Metabolism	1-carboxyethylisoleucine	.0261944	.0174663	.0349224	4.05e-09
Amino Acid	Leucine, Isoleucine and Valine Metabolism	1-carboxyethylleucine	.0332892	.0243572	.0422212	2.78e-13
Amino Acid	Leucine, Isoleucine and Valine Metabolism	1-carboxyethylvaline	.0293941	.0199973	.038791	8.73e-10
Amino Acid	Leucine, Isoleucine and Valine Metabolism	2-ketocaprylate	-.0206662	-.0307077	-.0106246	.0000549
Amino Acid	Leucine, Isoleucine and Valine Metabolism	3-methyl-2-oxobutyrate	.0301444	.0207963	.0394925	2.61e-10
Amino Acid	Leucine, Isoleucine and Valine Metabolism	3-methyl-2-oxovalerate	.0168574	.0084734	.0252415	.0000812
Amino Acid	Leucine, Isoleucine and Valine Metabolism	3-methylcrotonylglycine	-.0101215	-.0194696	-.0007734	.0338241
Amino Acid	Leucine, Isoleucine and Valine Metabolism	N-acetylisoleucine	.0249343	.0155862	.0342825	1.71e-07
Amino Acid	Leucine, Isoleucine and Valine Metabolism	N-acetylleucine	.0218803	.0123295	.0314312	7.11e-06
Amino Acid	Leucine, Isoleucine and Valine Metabolism	N-acetylvaline	.0235522	.0137384	.0333659	2.55e-06
Amino Acid	Leucine, Isoleucine and Valine Metabolism	alpha-hydroxyisocaproate	.0108636	.0017197	.0200076	.0198799
Amino Acid	Leucine, Isoleucine and Valine Metabolism	beta-hydroxyisovalerate	.0113657	.0018148	.0209165	.0196781
Amino Acid	Leucine, Isoleucine and Valine Metabolism	isobutyrylglycine	-.01705	-.0266129	-.0074871	.0004749
Amino Acid	Leucine, Isoleucine and Valine Metabolism	isoleucine	.0359683	.0276562	.0442804	2.23e-17
Amino Acid	Leucine, Isoleucine and Valine Metabolism	isovalerate (i5:0)	.0156484	.0063311	.0249658	.0009955
Amino Acid	Leucine, Isoleucine and Valine Metabolism	isovalerylcarnitine (C5)	.0312174	.0218053	.0406295	7.99e-11
Amino Acid	Leucine, Isoleucine and Valine Metabolism	leucine	.0291	.0207844	.0374156	6.94e-12
Amino Acid	Leucine, Isoleucine and Valine Metabolism	tigloylglycine	-.0209315	-.0296496	-.0122133	2.53e-06
Amino Acid	Leucine, Isoleucine and Valine Metabolism	valine	.0364738	.0274684	.0454791	2.05e-15
Amino Acid	Lysine Metabolism	2-aminoadipate	.0300053	.0209346	.039076	8.96e-11
Amino Acid	Lysine Metabolism	5-(galactosylhydroxy)-L-lysine	.0328888	.0229975	.04278	7.17e-11
Amino Acid	Lysine Metabolism	5-hydroxylysine	.0370944	.0274196	.0467692	5.70e-14
Amino Acid	Lysine Metabolism	N,N,N-trimethyl-5-aminovalerate	.0233248	.0135315	.0331182	3.04e-06
Amino Acid	Lysine Metabolism	N-acetyl-2-aminoadipate	.032697	.0236917	.0417024	1.11e-12
Amino Acid	Lysine Metabolism	N6,N6,N6-trimethyllysine	.0173215	.0079247	.0267184	.0003027
Amino Acid	Lysine Metabolism	fructosyllysine	.0162212	.0062685	.026174	.0014009
Amino Acid	Lysine Metabolism	hydroxy-N6,N6,N6-trimethyllysine*	.0155104	.0058968	.0251239	.0015656
Amino Acid	Lysine Metabolism	lysine	.0157791	.0058878	.0256703	.0017678
Amino Acid	Methionine, Cysteine, SAM and Taurine Metabolism	2,3-dihydroxy-5-methylthio-4-pentenoate (DMTPA)*	.034009	.024865	.043153	3.10e-13
Amino Acid	Methionine, Cysteine, SAM and Taurine Metabolism	S-adenosylhomocysteine (SAH)	.0242329	.0152945	.0331714	1.07e-07
Amino Acid	Methionine, Cysteine, SAM and Taurine Metabolism	S-methylcysteine	-.013841	-.0236547	-.0040272	.0057044
Amino Acid	Methionine, Cysteine, SAM and Taurine Metabolism	alpha-ketobutyrate	.0304952	.020604	.0403865	1.52e-09
Amino Acid	Methionine, Cysteine, SAM and Taurine Metabolism	cystathionine	.0158343	.0059605	.0257082	.0016712
Amino Acid	Methionine, Cysteine, SAM and Taurine Metabolism	cysteine	.0167361	.0067603	.0267119	.0010082
Amino Acid	Methionine, Cysteine, SAM and Taurine Metabolism	cysteine s-sulfate	.0225408	.0127707	.0323109	6.13e-06
Amino Acid	Methionine, Cysteine, SAM and Taurine Metabolism	cystine	.0252365	.0165873	.0338856	1.07e-08
Amino Acid	Methionine, Cysteine, SAM and Taurine Metabolism	hypotaurine	-.0236358	-.0330479	-.0142237	8.57e-07
Amino Acid	Methionine, Cysteine, SAM and Taurine Metabolism	methionine sulfone	-.0128506	-.0227535	-.0029477	.0109772
Amino Acid	Methionine, Cysteine, SAM and Taurine Metabolism	methionine sulfoxide	-.0109528	-.0209943	-.0009113	.0325274
Amino Acid	Phenylalanine Metabolism	1-carboxyethylphenylalanine	.0290744	.0196776	.0384712	1.32e-09
Amino Acid	Phenylalanine Metabolism	N-acetylphenylalanine	.0272917	.0177559	.0368275	2.03e-08
Amino Acid	Phenylalanine Metabolism	phenylacetate	-.0257091	-.0356178	-.0158004	3.67e-07
Amino Acid	Phenylalanine Metabolism	phenylalanine	.0385057	.0289698	.0480415	2.48e-15
Amino Acid	Polyamine Metabolism	5-methylthioadenosine (MTA)	.0410635	.0314918	.0506353	4.15e-17
Amino Acid	Polyamine Metabolism	acisoga	.0127613	.0027312	.0227914	.0126416
Amino Acid	Tryptophan Metabolism	3-indoxyl sulfate	.0122437	.0022136	.0222738	.0167308
Amino Acid	Tryptophan Metabolism	8-methoxykynurenate	.0179748	.0093335	.026616	.0000456
Amino Acid	Tryptophan Metabolism	C-glycosyltryptophan	.0248776	.0149104	.0348447	9.98e-07
Amino Acid	Tryptophan Metabolism	N-acetylkynurenine (2)	.0169243	.0083029	.0255457	.0001193
Amino Acid	Tryptophan Metabolism	N-acetyltryptophan	.0154453	.005652	.0252386	.0019937
Amino Acid	Tryptophan Metabolism	N-formylanthranilic acid	-.0112201	-.021123	-.0013173	.0263702
Amino Acid	Tryptophan Metabolism	indoleacetylglutamine	.016147	.0066905	.0256035	.0008178
Amino Acid	Tryptophan Metabolism	indolepropionate	-.0217514	-.0316601	-.0118427	.0000169
Amino Acid	Tryptophan Metabolism	kynurenate	.0254853	.0159345	.0350362	1.69e-07
Amino Acid	Tryptophan Metabolism	kynurenine	.0307717	.0212849	.0402585	2.05e-10
Amino Acid	Tryptophan Metabolism	oxindolylalanine	-.0119812	-.0219484	-.0020141	.0184699
Amino Acid	Tryptophan Metabolism	picolinate	-.0164856	-.0260992	-.0068721	.0007764
Amino Acid	Tryptophan Metabolism	tryptophan	.0135507	.0039908	.0231106	.005466
Amino Acid	Tryptophan Metabolism	xanthurenate	.0200473	.0105908	.0295038	.0000325
Amino Acid	Tyrosine Metabolism	1-carboxyethyltyrosine	.0267308	.0186453	.0348163	9.18e-11
Amino Acid	Tyrosine Metabolism	3-(4-hydroxyphenyl)lactate	.0208537	.0118579	.0298495	5.53e-06
Amino Acid	Tyrosine Metabolism	4-hydroxyphenylacetoylcarnitine	.0139381	.0046802	.0231959	.0031689
Amino Acid	Tyrosine Metabolism	4-hydroxyphenylpyruvate	.0103365	.0011583	.0195147	.0272898
Amino Acid	Tyrosine Metabolism	4-methoxyphenol sulfate	-.0150611	-.0241381	-.005984	.0011454
Amino Acid	Tyrosine Metabolism	N-acetyltyrosine	.0262683	.0164311	.0361055	1.66e-07
Amino Acid	Tyrosine Metabolism	dopamine 3-O-sulfate	-.0180647	-.0278931	-.0082363	.0003152
Amino Acid	Tyrosine Metabolism	tyrosine	.0305571	.020787	.0403272	8.78e-10
Amino Acid	Tyrosine Metabolism	vanillylmandelate (VMA)	-.0119674	-.0217375	-.0021973	.0163588
Amino Acid	Urea cycle; Arginine and Proline Metabolism	2-oxoarginine*	.0179276	.0080247	.0278305	.0003878
Amino Acid	Urea cycle; Arginine and Proline Metabolism	N-acetylcitrulline	.0140201	.0045272	.0235129	.0037947
Amino Acid	Urea cycle; Arginine and Proline Metabolism	N2,N5-diacetylornithine	-.0107424	-.0205795	-.0009052	.0323261
Amino Acid	Urea cycle; Arginine and Proline Metabolism	argininate*	.0180742	.0082458	.0279026	.0003129
Amino Acid	Urea cycle; Arginine and Proline Metabolism	arginine	-.0225614	-.0325142	-.0126087	8.87e-06
Amino Acid	Urea cycle; Arginine and Proline Metabolism	citrulline	-.025879	-.0356432	-.0161148	2.05e-07
Amino Acid	Urea cycle; Arginine and Proline Metabolism	homoarginine	.013995	.0044351	.0235549	.0041138
Amino Acid	Urea cycle; Arginine and Proline Metabolism	proline	.0268985	.0174772	.0363197	2.19e-08
Carbohydrate	Aminosugar Metabolism	N-acetylglucosamine/N-acetylgalactosamine	.015176	.0051459	.0252061	.0030211
Carbohydrate	Aminosugar Metabolism	N-acetylglucosaminylasparagine	.0272514	.0174813	.0370215	4.58e-08
Carbohydrate	Aminosugar Metabolism	N-acetylneuraminate	.0180248	.0080576	.0279919	.0003933
Carbohydrate	Aminosugar Metabolism	erythronate*	.0189312	.0089785	.0288839	.0001929
Carbohydrate	Fructose, Mannose and Galactose Metabolism	mannose	.0475667	.0384227	.0567107	2.07e-24
Carbohydrate	Glycolysis, Gluconeogenesis, and Pyruvate Metabolism	glucose	.0253166	.0157808	.0348524	1.95e-07
Carbohydrate	Glycolysis, Gluconeogenesis, and Pyruvate Metabolism	glycerate	-.0191913	-.028678	-.0097045	.0000734
Carbohydrate	Glycolysis, Gluconeogenesis, and Pyruvate Metabolism	lactate	.0247251	.0150503	.0343999	5.47e-07
Carbohydrate	Glycolysis, Gluconeogenesis, and Pyruvate Metabolism	pyruvate	.031817	.0222812	.0413528	6.16e-11
Carbohydrate	Pentose Metabolism	arabinose	.014	.0045757	.0234243	.0035956
Carbohydrate	Pentose Metabolism	ribitol	.0299052	.0201528	.0396576	1.85e-09
Carbohydrate	Pentose Metabolism	ribonate	.0123456	.0023327	.0223585	.0156654
Carbohydrate	Pentose Metabolism	sedoheptulose	.0096846	.0015778	.0177914	.0192078
Cofactors and Vitamins	Ascorbate and Aldarate Metabolism	2-O-methylascorbic acid	.0406687	.0311179	.0502196	7.07e-17
Cofactors and Vitamins	Ascorbate and Aldarate Metabolism	ascorbic acid 2-sulfate	-.011729	-.0215661	-.0018918	.0194429
Cofactors and Vitamins	Ascorbate and Aldarate Metabolism	ascorbic acid 3-sulfate*	-.0152554	-.0248869	-.005624	.0019062
Cofactors and Vitamins	Ascorbate and Aldarate Metabolism	oxalate (ethanedioate)	-.0195537	-.028827	-.0102804	.0000358
Cofactors and Vitamins	Ascorbate and Aldarate Metabolism	threonate	-.0169987	-.0268271	-.0071703	.0006992
Cofactors and Vitamins	Hemoglobin and Porphyrin Metabolism	bilirubin (E,E)*	-.0186647	-.0285675	-.0087618	.0002206
Cofactors and Vitamins	Hemoglobin and Porphyrin Metabolism	bilirubin (E,Z or Z,E)*	-.01794	-.0274268	-.0084532	.0002102
Cofactors and Vitamins	Hemoglobin and Porphyrin Metabolism	bilirubin (Z,Z)	-.0177359	-.027148	-.0083238	.0002213
Cofactors and Vitamins	Hemoglobin and Porphyrin Metabolism	biliverdin	-.0107143	-.0202502	-.0011785	.0276489
Cofactors and Vitamins	Nicotinate and Nicotinamide Metabolism	N1-Methyl-2-pyridone-5-carboxamide	.0192765	.0092464	.0293066	.0001653
Cofactors and Vitamins	Nicotinate and Nicotinamide Metabolism	nicotinamide	.0212848	.0112376	.0313321	.0000329
Cofactors and Vitamins	Nicotinate and Nicotinamide Metabolism	quinolinate	.0280886	.01839	.0377871	1.38e-08
Cofactors and Vitamins	Pantothenate and CoA Metabolism	pantothenate	.017855	.0077491	.0279609	.0005344
Cofactors and Vitamins	Riboflavin Metabolism	flavin adenine dinucleotide (FAD)	.0102348	.0023394	.0181302	.0110613
Cofactors and Vitamins	Tocopherol Metabolism	gamma-tocopherol/beta-tocopherol	.0250285	.0151256	.0349314	7.28e-07
Cofactors and Vitamins	Vitamin A Metabolism	beta-cryptoxanthin	-.0306618	-.040083	-.0212405	1.78e-10
Cofactors and Vitamins	Vitamin A Metabolism	carotene diol (1)	-.036065	-.0455397	-.0265904	8.61e-14
Cofactors and Vitamins	Vitamin A Metabolism	carotene diol (2)	-.0397863	-.0490596	-.030513	4.13e-17
Cofactors and Vitamins	Vitamin A Metabolism	carotene diol (3)	-.0252302	-.034488	-.0159724	9.22e-08
Cofactors and Vitamins	Vitamin A Metabolism	retinol (Vitamin A)	.0133708	.0038779	.0228636	.0057681
Energy	Oxidative Phosphorylation	phosphate	-.0192223	-.0286191	-.0098255	.0000609
Energy	TCA Cycle	alpha-ketoglutarate	.0271192	.0173668	.0368716	5.03e-08
Energy	TCA Cycle	succinylcarnitine (C4-DC)	.0222881	.0126567	.0319196	5.74e-06
Lipid	Androgenic Steroids	11beta-hydroxyandrosterone glucuronide	.0245	.0150757	.0339243	3.48e-07
Lipid	Androgenic Steroids	16a-hydroxy DHEA 3-sulfate	.0224618	.0127722	.0321515	5.53e-06
Lipid	Androgenic Steroids	5alpha-androstan-3alpha,17alpha-diol monosulfate	-.0124644	-.0211431	-.0037857	.0048781
Lipid	Androgenic Steroids	5alpha-androstan-3beta,17alpha-diol disulfate	-.010091	-.0191047	-.0010772	.028218
Lipid	Androgenic Steroids	5alpha-androstan-3beta,17beta-diol disulfate	.0095057	.001055	.0179565	.0274762
Lipid	Androgenic Steroids	androstenediol (3beta,17beta) disulfate (1)	.0221008	.0128851	.0313164	2.60e-06
Lipid	Androgenic Steroids	androstenediol (3beta,17beta) disulfate (2)	.0178576	.0087136	.0270016	.0001293
Lipid	Androgenic Steroids	epiandrosterone sulfate	-.01146	-.0211497	-.0017704	.0204432
Lipid	Androgenic Steroids	etiocholanolone glucuronide	-.0119023	-.0214381	-.0023664	.0144291
Lipid	Carnitine Metabolism	carnitine	.0265365	.0170437	.0360294	4.28e-08
Lipid	Ceramide PEs	palmitoyl-sphingosine-phosphoethanolamine (d18:1/16:0)	-.0335618	-.0431336	-.0239901	6.31e-12
Lipid	Ceramides	N-stearoyl-sphingadienine (d18:2/18:0)*	.0330428	.0237695	.0423161	2.87e-12
Lipid	Ceramides	N-stearoyl-sphingosine (d18:1/18:0)*	.0450256	.035551	.0545003	1.23e-20
Lipid	Ceramides	ceramide (d18:1/17:0, d17:1/18:0)*	.0161304	.0079268	.0243339	.0001163
Lipid	Ceramides	ceramide (d18:1/20:0, d16:1/22:0, d20:1/18:0)*	.0213693	.0116945	.0310441	.000015
Lipid	Ceramides	ceramide (d18:2/24:1, d18:1/24:2)*	.0135642	.0036904	.023438	.0070906
Lipid	Corticosteroids	corticosterone	-.0157646	-.0248991	-.00663	.000718
Lipid	Corticosteroids	cortisol	-.0191397	-.0289535	-.0093259	.0001321
Lipid	Corticosteroids	cortisone	-.0259531	-.0357669	-.0161394	2.18e-07
Lipid	Corticosteroids	cortolone glucuronide (1)	.0640908	.0550854	.0730961	0
Lipid	Corticosteroids	tetrahydrocortisol glucuronide	.0342463	.024892	.0436006	7.20e-13
Lipid	Corticosteroids	tetrahydrocortisone glucuronide (5)	.0379162	.0287068	.0471256	7.06e-16
Lipid	Diacylglycerol	diacylglycerol (16:1/18:2 [2], 16:0/18:3 [1])*	.0264551	.0171818	.0357284	2.25e-08
Lipid	Diacylglycerol	linoleoyl-docosahexaenoyl-glycerol (18:2/22:6) [1]*	.0171664	.0076736	.0266593	.0003935
Lipid	Diacylglycerol	oleoyl-arachidonoyl-glycerol (18:1/20:4) [1]*	.0360488	.0269718	.0451259	7.03e-15
Lipid	Diacylglycerol	oleoyl-arachidonoyl-glycerol (18:1/20:4) [2]*	.0342	.0253301	.0430699	4.12e-14
Lipid	Diacylglycerol	oleoyl-linoleoyl-glycerol (18:1/18:2) [1]	.0255086	.0158101	.0352071	2.53e-07
Lipid	Diacylglycerol	oleoyl-linoleoyl-glycerol (18:1/18:2) [2]	.0275835	.017958	.037209	1.95e-08
Lipid	Dihydroceramides	N-palmitoyl-sphinganine (d18:0/16:0)	.0249714	.0154205	.0345222	2.98e-07
Lipid	Dihydroceramides	N-stearoyl-sphinganine (d18:0/18:0)*	.0480325	.0401473	.0559177	7.39e-33
Lipid	Dihydrosphingomyelins	behenoyl dihydrosphingomyelin (d18:0/22:0)*	.0409026	.0314097	.0503954	3.04e-17
Lipid	Dihydrosphingomyelins	palmitoyl dihydrosphingomyelin (d18:0/16:0)*	-.0164633	-.0260351	-.0068915	.0007485
Lipid	Dihydrosphingomyelins	sphingomyelin (d18:0/18:0, d19:0/17:0)*	.0543916	.045257	.0635261	1.80e-31
Lipid	Dihydrosphingomyelins	sphingomyelin (d18:0/20:0, d16:0/22:0)*	.0380831	.028671	.0474952	2.18e-15
Lipid	Fatty Acid Metabolism (Acyl Carnitine, Dicarboxylate)	adipoylcarnitine (C6-DC)	.0205697	.0106026	.0305369	.0000523
Lipid	Fatty Acid Metabolism (Acyl Carnitine, Dicarboxylate)	octadecanedioylcarnitine (C18-DC)*	-.012764	-.0227312	-.0027969	.0120732
Lipid	Fatty Acid Metabolism (Acyl Carnitine, Dicarboxylate)	pimeloylcarnitine/3-methyladipoylcarnitine (C7-DC)	-.01695	-.0266515	-.0072485	.0006161
Lipid	Fatty Acid Metabolism (Acyl Carnitine, Hydroxy)	(R)-3-hydroxybutyrylcarnitine	.0293719	.0194807	.0392631	5.88e-09
Lipid	Fatty Acid Metabolism (Acyl Carnitine, Long Chain Saturated)	arachidoylcarnitine (C20)*	-.0366885	-.0463871	-.02699	1.22e-13
Lipid	Fatty Acid Metabolism (Acyl Carnitine, Long Chain Saturated)	margaroylcarnitine (C17)*	-.0108957	-.020787	-.0010045	.0308466
Lipid	Fatty Acid Metabolism (Acyl Carnitine, Long Chain Saturated)	stearoylcarnitine (C18)	-.0216441	-.0313337	-.0119544	.000012
Lipid	Fatty Acid Metabolism (Acyl Carnitine, Medium Chain)	cis-3,4-methyleneheptanoylcarnitine	.0257007	.0159306	.0354708	2.52e-07
Lipid	Fatty Acid Metabolism (Acyl Carnitine, Medium Chain)	hexanoylcarnitine (C6)	.0201611	.0101853	.030137	.0000746
Lipid	Fatty Acid Metabolism (Acyl Carnitine, Monounsaturated)	eicosenoylcarnitine (C20:1)*	-.0192344	-.0291373	-.0093315	.0001407
Lipid	Fatty Acid Metabolism (Acyl Carnitine, Polyunsaturated)	arachidonoylcarnitine (C20:4)	.0104041	.0011885	.0196198	.0269135
Lipid	Fatty Acid Metabolism (Acyl Carnitine, Polyunsaturated)	dihomo-linolenoylcarnitine (C20:3n3 or 6)*	.0124662	.003045	.0218875	.0095012
Lipid	Fatty Acid Metabolism (Acyl Carnitine, Polyunsaturated)	linoleoylcarnitine (C18:2)*	-.0131969	-.0228224	-.0035715	.0072045
Lipid	Fatty Acid Metabolism (Acyl Choline)	linoleoylcholine*	-.0145596	-.0245897	-.0045295	.0044394
Lipid	Fatty Acid Metabolism (Acyl Glycine)	2-butenoylglycine	-.0191801	-.0274818	-.0108784	5.94e-06
Lipid	Fatty Acid Metabolism (Acyl Glycine)	hexanoylglycine	-.0099647	-.0189032	-.0010263	.0288857
Lipid	Fatty Acid Metabolism (Acyl Glycine)	picolinoylglycine	.0273322	.0181353	.0365291	5.71e-09
Lipid	Fatty Acid Metabolism (Acyl Glycine)	trans-2-hexenoylglycine	-.0133755	-.0222946	-.0044564	.0032894
Lipid	Fatty Acid Metabolism (also BCAA Metabolism)	butyrylcarnitine (C4)	.0193103	.0094075	.0292132	.0001324
Lipid	Fatty Acid Metabolism (also BCAA Metabolism)	propionylcarnitine (C3)	.0276761	.0184028	.0369495	4.93e-09
Lipid	Fatty Acid Metabolism (also BCAA Metabolism)	propionylglycine	-.009931	-.0190278	-.0008341	.0323774
Lipid	Fatty Acid Synthesis	malonylcarnitine	.0138351	.0043203	.0233499	.0043725
Lipid	Fatty Acid, Amino	2-aminoheptanoate	.0130399	.0030871	.0229926	.0102302
Lipid	Fatty Acid, Amino	2-aminooctanoate	-.0220629	-.0319658	-.01216	.0000126
Lipid	Fatty Acid, Amino	N-acetyl-2-aminooctanoate*	-.0171658	-.0270687	-.0072629	.00068
Lipid	Fatty Acid, Branched	cis-3,4-methyleneheptanoate	.0162493	.0063464	.0261521	.0012995
Lipid	Fatty Acid, Branched	citronellic acid	-.0186857	-.0283842	-.0089872	.0001592
Lipid	Fatty Acid, Dicarboxylate	2-hydroxysebacate	-.01145	-.0200428	-.0028572	.0090085
Lipid	Fatty Acid, Dicarboxylate	3-methyladipate	-.0183529	-.0279128	-.008793	.000168
Lipid	Fatty Acid, Dicarboxylate	branched chain 14:0 dicarboxylic acid**	-.0313133	-.0409388	-.0216878	1.81e-10
Lipid	Fatty Acid, Dicarboxylate	dodecanedioate (C12-DC)	-.0266967	-.0365105	-.0168829	9.72e-08
Lipid	Fatty Acid, Dicarboxylate	dodecenedioate (C12:1-DC)*	-.0147827	-.0247498	-.0048155	.0036497
Lipid	Fatty Acid, Dicarboxylate	eicosanedioate (C20-DC)	-.0183077	-.0281989	-.0084164	.0002859
Lipid	Fatty Acid, Dicarboxylate	hexadecenedioate (C16:1-DC)*	-.0122551	-.0223468	-.0021635	.0173038
Lipid	Fatty Acid, Dicarboxylate	hydroxy-CMPF*	-.0243728	-.0338596	-.014886	4.77e-07
Lipid	Fatty Acid, Dicarboxylate	octadecadienedioate (C18:2-DC)*	-.0197445	-.0296972	-.0097917	.0001009
Lipid	Fatty Acid, Dicarboxylate	octadecanedioate (C18-DC)	-.0232653	-.0332181	-.0133126	4.61e-06
Lipid	Fatty Acid, Dicarboxylate	octadecenedioate (C18:1-DC)	-.022874	-.0328066	-.0129414	6.37e-06
Lipid	Fatty Acid, Dicarboxylate	sebacate (C10-DC)	-.0151	-.0246629	-.0055371	.001969
Lipid	Fatty Acid, Dicarboxylate	tetradecanedioate (C14-DC)	-.0138504	-.0238804	-.0038203	.0067991
Lipid	Fatty Acid, Dicarboxylate	tridecenedioate (C13:1-DC)*	-.0128665	-.0228966	-.0028364	.0119278
Lipid	Fatty Acid, Dicarboxylate	undecanedioate (C11-DC)	-.0141523	-.0230714	-.0052332	.0018708
Lipid	Fatty Acid, Dihydroxy	2R,3R-dihydroxybutyrate	.0260424	.0162286	.0358562	1.98e-07
Lipid	Fatty Acid, Dihydroxy	3,4-dihydroxybutyrate	.0163868	.0066972	.0260764	.0009175
Lipid	Fatty Acid, Dihydroxy	9,10-DiHOME	-.0156165	-.0248322	-.0064009	.0008958
Lipid	Fatty Acid, Monohydroxy	2-hydroxyarachidate*	.0147844	.0049706	.0245981	.0031499
Lipid	Fatty Acid, Monohydroxy	2-hydroxydecanoate	-.02394	-.0336924	-.0141876	1.50e-06
Lipid	Fatty Acid, Monohydroxy	9-hydroxystearate	.016733	.0073787	.0260872	.0004548
Lipid	Fatty Acid, Monohydroxy	alpha-hydroxycaproate	.0109726	.002212	.0197332	.0140932
Lipid	Glycerolipid Metabolism	glycerol	.0389016	.0299059	.0478974	2.33e-17
Lipid	Hexosylceramides (HCER)	glycosyl ceramide (d18:1/20:0, d16:1/22:0)*	-.0145852	-.0245178	-.0046527	.0040006
Lipid	Hexosylceramides (HCER)	glycosyl ceramide (d18:2/24:1, d18:1/24:2)*	-.0156627	-.0254151	-.0059103	.0016448
Lipid	Hexosylceramides (HCER)	glycosyl-N-behenoyl-sphingadienine (d18:2/22:0)*	-.0171855	-.0268967	-.0074742	.0005233
Lipid	Hexosylceramides (HCER)	glycosyl-N-palmitoyl-sphingosine (d18:1/16:0)	-.0130174	-.0228107	-.0032241	.0091807
Lipid	Lactosylceramides (LCER)	lactosyl-N-behenoyl-sphingosine (d18:1/22:0)*	-.0112975	-.0205336	-.0020613	.016511
Lipid	Lactosylceramides (LCER)	lactosyl-N-nervonoyl-sphingosine (d18:1/24:1)*	-.0214451	-.031319	-.0115713	.0000207
Lipid	Lactosylceramides (LCER)	lactosyl-N-palmitoyl-sphingosine (d18:1/16:0)	-.0186757	-.0286083	-.0087431	.0002284
Lipid	Long Chain Monounsaturated Fatty Acid	erucate (22:1n9)	-.038673	-.0483478	-.0289982	4.70e-15
Lipid	Long Chain Polyunsaturated Fatty Acid (n3 and n6)	adrenate (22:4n6)	.0344946	.0247422	.044247	4.13e-12
Lipid	Long Chain Polyunsaturated Fatty Acid (n3 and n6)	dihomo-linolenate (20:3n3 or n6)	.0254626	.0156488	.0352763	3.67e-07
Lipid	Long Chain Polyunsaturated Fatty Acid (n3 and n6)	docosahexaenoate (DHA; 22:6n3)	.0114385	.0016861	.0211909	.0215119
Lipid	Long Chain Polyunsaturated Fatty Acid (n3 and n6)	nisinate (24:6n3)	.0128017	.004351	.0212525	.0029865
Lipid	Long Chain Saturated Fatty Acid	arachidate (20:0)	-.044547	-.0542218	-.0348722	1.80e-19
Lipid	Long Chain Saturated Fatty Acid	myristate (14:0)	.0114221	.0016697	.0211745	.0217005
Lipid	Long Chain Saturated Fatty Acid	nonadecanoate (19:0)	-.0276073	-.0374211	-.0177935	3.51e-08
Lipid	Lysophospholipid	1-arachidonoyl-GPC (20:4n6)*	-.0173086	-.0270071	-.00761	.0004689
Lipid	Lysophospholipid	1-arachidonoyl-GPI (20:4)*	.0237268	.0139626	.033491	1.91e-06
Lipid	Lysophospholipid	1-cerotoyl-GPC (26:0)*	-.0382435	-.0467828	-.0297043	1.66e-18
Lipid	Lysophospholipid	1-lignoceroyl-GPC (24:0)	-.0422341	-.0516906	-.0327777	2.06e-18
Lipid	Lysophospholipid	1-linolenoyl-GPC (18:3)*	-.0285414	-.0383056	-.0187773	1.01e-08
Lipid	Lysophospholipid	1-linoleoyl-GPA (18:2)*	-.0258193	-.0343351	-.0173034	2.81e-09
Lipid	Lysophospholipid	1-linoleoyl-GPC (18:2)	-.0578938	-.0668322	-.0489554	6.32e-37
Lipid	Lysophospholipid	1-linoleoyl-GPE (18:2)*	-.0355569	-.0451704	-.0259434	4.19e-13
Lipid	Lysophospholipid	1-oleoyl-GPC (18:1)	-.044281	-.0537739	-.0347882	6.09e-20
Lipid	Lysophospholipid	1-oleoyl-GPE (18:1)	-.0241223	-.0338865	-.0143582	1.28e-06
Lipid	Lysophospholipid	1-palmitoyl-GPC (16:0)	-.027734	-.0374982	-.0179699	2.59e-08
Lipid	Lysophospholipid	1-palmitoyl-GPE (16:0)	-.0410588	-.0506843	-.0314333	6.24e-17
Lipid	Lysophospholipid	1-palmitoyl-GPG (16:0)*	.012541	.0032584	.0218236	.0080969
Lipid	Lysophospholipid	1-stearoyl-GPC (18:0)	-.0334494	-.0429853	-.0239136	6.19e-12
Lipid	Lysophospholipid	1-stearoyl-GPE (18:0)	-.0328976	-.0425724	-.0232228	2.65e-11
Lipid	Lysophospholipid	1-stearoyl-GPG (18:0)	.0152758	.0061318	.0244197	.0010591
Lipid	Lysophospholipid	2-palmitoyl-GPC (16:0)*	-.0145972	-.0245643	-.00463	.0040985
Lipid	Lysophospholipid	2-stearoyl-GPE (18:0)*	-.0189656	-.0289956	-.0089355	.0002105
Lipid	Lysoplasmalogen	1-(1-enyl-oleoyl)-GPE (P-18:1)*	-.0162189	-.0261101	-.0063277	.0013096
Lipid	Lysoplasmalogen	1-(1-enyl-palmitoyl)-GPC (P-16:0)*	-.0379086	-.0476071	-.02821	1.84e-14
Lipid	Lysoplasmalogen	1-(1-enyl-palmitoyl)-GPE (P-16:0)*	-.026268	-.0360321	-.0165038	1.34e-07
Lipid	Lysoplasmalogen	1-(1-enyl-stearoyl)-GPE (P-18:0)*	-.0448569	-.0543437	-.0353701	1.90e-20
Lipid	Medium Chain Fatty Acid	caprate (10:0)	-.0208437	-.0305961	-.0110914	.000028
Lipid	Monoacylglycerol	1-dihomo-linolenylglycerol (20:3)	.0266649	.0181626	.0351673	7.90e-10
Lipid	Monoacylglycerol	1-linolenoylglycerol (18:3)	.0194305	.0103535	.0285076	.0000272
Lipid	Monoacylglycerol	1-linoleoylglycerol (18:2)	.0258012	.016037	.0355654	2.23e-07
Lipid	Monoacylglycerol	1-oleoylglycerol (18:1)	.0344247	.0247993	.0440502	2.39e-12
Lipid	Monoacylglycerol	1-palmitoleoylglycerol (16:1)*	.0316649	.0230104	.0403195	7.44e-13
Lipid	Monoacylglycerol	2-oleoylglycerol (18:1)	.0167667	.007696	.0258374	.0002913
Lipid	Phosphatidylcholine (PC)	1,2-dilinoleoyl-GPC (18:2/18:2)	-.0452047	-.0548302	-.0355792	3.42e-20
Lipid	Phosphatidylcholine (PC)	1,2-dipalmitoyl-GPC (16:0/16:0)	-.0203327	-.0302239	-.0104415	.000056
Lipid	Phosphatidylcholine (PC)	1-linoleoyl-2-linolenoyl-GPC (18:2/18:3)*	-.0311421	-.0410333	-.0212508	6.79e-10
Lipid	Phosphatidylcholine (PC)	1-myristoyl-2-arachidonoyl-GPC (14:0/20:4)*	.0202696	.0106155	.0299237	.0000387
Lipid	Phosphatidylcholine (PC)	1-oleoyl-2-docosahexaenoyl-GPC (18:1/22:6)*	-.0213212	-.0308721	-.0117703	.0000121
Lipid	Phosphatidylcholine (PC)	1-palmitoyl-2-arachidonoyl-GPC (16:0/20:4n6)	.0261479	.0164132	.0358826	1.41e-07
Lipid	Phosphatidylcholine (PC)	1-palmitoyl-2-dihomo-linolenoyl-GPC (16:0/20:3n3 or 6)*	.0297568	.0202822	.0392315	7.47e-10
Lipid	Phosphatidylcholine (PC)	1-palmitoyl-2-linoleoyl-GPC (16:0/18:2)	-.0154071	-.0252984	-.0055159	.0022656
Lipid	Phosphatidylcholine (PC)	1-palmitoyl-2-oleoyl-GPC (16:0/18:1)	.0142804	.0043132	.0242475	.0049822
Lipid	Phosphatidylcholine (PC)	1-palmitoyl-2-palmitoleoyl-GPC (16:0/16:1)*	.026756	.0169276	.0365844	9.52e-08
Lipid	Phosphatidylcholine (PC)	1-palmitoyl-2-stearoyl-GPC (16:0/18:0)	-.0268669	-.0366193	-.0171145	6.68e-08
Lipid	Phosphatidylcholine (PC)	1-stearoyl-2-arachidonoyl-GPC (18:0/20:4)	.0313212	.0217256	.0409168	1.58e-10
Lipid	Phosphatidylcholine (PC)	1-stearoyl-2-docosahexaenoyl-GPC (18:0/22:6)	.0207162	.0108424	.0305901	.0000392
Lipid	Phosphatidylcholine (PC)	1-stearoyl-2-linoleoyl-GPC (18:0/18:2)*	-.0228075	-.0324616	-.0131535	3.65e-06
Lipid	Phosphatidylethanolamine (PE)	1-oleoyl-2-linoleoyl-GPE (18:1/18:2)*	-.0170562	-.0271706	-.0069417	.0009491
Lipid	Phosphatidylethanolamine (PE)	1-palmitoyl-2-arachidonoyl-GPE (16:0/20:4)*	.0123126	.0024842	.022141	.0140726
Lipid	Phosphatidylethanolamine (PE)	1-palmitoyl-2-oleoyl-GPE (16:0/18:1)	.0252591	.015422	.0350963	4.84e-07
Lipid	Phosphatidylethanolamine (PE)	1-stearoyl-2-arachidonoyl-GPE (18:0/20:4)	.026474	.0168604	.0360875	6.76e-08
Lipid	Phosphatidylethanolamine (PE)	1-stearoyl-2-docosahexaenoyl-GPE (18:0/22:6)*	.0340527	.0245379	.0435675	2.30e-12
Lipid	Phosphatidylethanolamine (PE)	1-stearoyl-2-linoleoyl-GPE (18:0/18:2)*	.013894	.0039912	.0237969	.0059605
Lipid	Phosphatidylethanolamine (PE)	1-stearoyl-2-oleoyl-GPE (18:0/18:1)	.0269342	.0170313	.0368371	9.77e-08
Lipid	Phosphatidylinositol (PI)	1-palmitoyl-2-arachidonoyl-GPI (16:0/20:4)*	.0225004	.0130075	.0319932	3.39e-06
Lipid	Phosphatidylinositol (PI)	1-stearoyl-2-arachidonoyl-GPI (18:0/20:4)	.0259207	.0160923	.0357491	2.35e-07
Lipid	Phosphatidylinositol (PI)	1-stearoyl-2-linoleoyl-GPI (18:0/18:2)	-.0169433	-.0266957	-.0071909	.0006611
Lipid	Phosphatidylserine (PS)	1-stearoyl-2-oleoyl-GPS (18:0/18:1)	.0209579	.0110667	.0308492	.0000328
Lipid	Phospholipid Metabolism	choline	.0167055	.0069413	.0264697	.0007984
Lipid	Phospholipid Metabolism	glycerophosphoethanolamine	-.0311686	-.0408671	-.0214701	3.00e-10
Lipid	Phospholipid Metabolism	glycerophosphorylcholine (GPC)	-.0312556	-.0409453	-.021566	2.58e-10
Lipid	Plasmalogen	1-(1-enyl-palmitoyl)-2-linoleoyl-GPC (P-16:0/18:2)*	-.0532977	-.062303	-.0442923	4.11e-31
Lipid	Plasmalogen	1-(1-enyl-palmitoyl)-2-linoleoyl-GPE (P-16:0/18:2)*	-.0298555	-.0396839	-.0200271	2.62e-09
Lipid	Plasmalogen	1-(1-enyl-palmitoyl)-2-oleoyl-GPC (P-16:0/18:1)*	-.0436171	-.0525555	-.0346786	1.13e-21
Lipid	Plasmalogen	1-(1-enyl-palmitoyl)-2-palmitoleoyl-GPC (P-16:0/16:1)*	-.0157	-.0251243	-.0062757	.001094
Lipid	Plasmalogen	1-(1-enyl-palmitoyl)-2-palmitoyl-GPC (P-16:0/16:0)*	-.0344826	-.0440425	-.0249227	1.55e-12
Lipid	Plasmalogen	1-(1-enyl-stearoyl)-2-linoleoyl-GPE (P-18:0/18:2)*	-.0395759	-.0492655	-.0298862	1.19e-15
Lipid	Plasmalogen	1-(1-enyl-stearoyl)-2-oleoyl-GPE (P-18:0/18:1)	-.0225068	-.0323981	-.0126156	8.20e-06
Lipid	Pregnenolone Steroids	pregnenediol disulfate (C21H34O8S2)*	.0114524	.0026117	.0202932	.0111166
Lipid	Pregnenolone Steroids	pregnenetriol disulfate*	.0199247	.0109193	.02893	.0000145
Lipid	Primary Bile Acid Metabolism	chenodeoxycholic acid sulfate (1)	.0152341	.0071486	.0233196	.0002217
Lipid	Primary Bile Acid Metabolism	glycochenodeoxycholate glucuronide (1)	.020601	.0111142	.0300878	.0000208
Lipid	Primary Bile Acid Metabolism	taurocholate	.0119	.0026143	.0211857	.0120113
Lipid	Secondary Bile Acid Metabolism	deoxycholate	.019792	.0102321	.0293519	.0000495
Lipid	Secondary Bile Acid Metabolism	deoxycholic acid 12-sulfate*	.0306529	.0212408	.040065	1.73e-10
Lipid	Secondary Bile Acid Metabolism	deoxycholic acid glucuronide	.0215446	.0119131	.0311761	.0000116
Lipid	Secondary Bile Acid Metabolism	glycocholenate sulfate*	.0140455	.0043559	.0237351	.0044958
Lipid	Secondary Bile Acid Metabolism	glycodeoxycholate	.0104729	.0022995	.0186464	.0120247
Lipid	Secondary Bile Acid Metabolism	glycodeoxycholate 3-sulfate	.0117292	.0019154	.0215429	.0191531
Lipid	Secondary Bile Acid Metabolism	glycohyocholate	-.0163441	-.0245895	-.0080987	.0001023
Lipid	Secondary Bile Acid Metabolism	glycoursodeoxycholic acid sulfate (1)	.0205515	.0113359	.0297671	.0000124
Lipid	Secondary Bile Acid Metabolism	hyocholate	-.0113576	-.0201509	-.0025643	.0113551
Lipid	Secondary Bile Acid Metabolism	isoursodeoxycholate	.0203682	.0104654	.0302711	.0000555
Lipid	Secondary Bile Acid Metabolism	lithocholate sulfate (1)	.0158874	.006059	.0257158	.0015333
Lipid	Secondary Bile Acid Metabolism	taurodeoxycholate	.0185246	.0092512	.0277979	.0000903
Lipid	Secondary Bile Acid Metabolism	ursodeoxycholate	.0107637	.0016197	.0199077	.0210445
Lipid	Short Chain Fatty Acid	butyrate/isobutyrate (4:0)	-.0186001	-.0284372	-.0087629	.0002106
Lipid	Sphingolipid Synthesis	sphingadienine	.0067085	.0004902	.0129267	.0344708
Lipid	Sphingolipid Synthesis	sphinganine	.03275	.0234643	.0420357	4.75e-12
Lipid	Sphingomyelins	hydroxypalmitoyl sphingomyelin (d18:1/16:0(OH))**	-.0234098	-.0331622	-.0136574	2.54e-06
Lipid	Sphingomyelins	palmitoyl sphingomyelin (d18:1/16:0)	-.0297449	-.0392327	-.0202571	8.01e-10
Lipid	Sphingomyelins	sphingomyelin (d17:1/16:0, d18:1/15:0, d16:1/17:0)*	-.015863	-.0252953	-.0064307	.0009798
Lipid	Sphingomyelins	sphingomyelin (d17:2/16:0, d18:2/15:0)*	.0279087	.0193995	.0364179	1.29e-10
Lipid	Sphingomyelins	sphingomyelin (d18:1/18:1, d18:2/18:0)	.0457993	.0370387	.05456	1.23e-24
Lipid	Sphingomyelins	sphingomyelin (d18:1/19:0, d19:1/18:0)*	.0172485	.0080123	.0264846	.0002519
Lipid	Sphingomyelins	sphingomyelin (d18:1/20:1, d18:2/20:0)*	.0183298	.0091516	.027508	.0000907
Lipid	Sphingomyelins	sphingomyelin (d18:1/20:2, d18:2/20:1, d16:1/22:2)*	.0206559	.0115371	.0297747	9.00e-06
Lipid	Sphingomyelins	sphingomyelin (d18:2/14:0, d18:1/14:1)*	.0349783	.0269775	.042979	1.05e-17
Lipid	Sphingomyelins	sphingomyelin (d18:2/16:0, d18:1/16:1)*	.0260379	.0170242	.0350517	1.50e-08
Lipid	Sphingomyelins	sphingomyelin (d18:2/18:1)*	.0185072	.0094934	.0275209	.0000571
Lipid	Sphingomyelins	sphingomyelin (d18:2/21:0, d16:2/23:0)*	.0157722	.0069541	.0245903	.0004554
Lipid	Sphingomyelins	stearoyl sphingomyelin (d18:1/18:0)	.0272069	.0177504	.0366634	1.71e-08
Lipid	Sphingosines	sphingosine	.0320049	.0224691	.0415407	4.76e-11
Lipid	Sterol	3beta,7beta-dihydroxy-5-cholestenoate	.032666	.0231151	.0422169	2.03e-11
Lipid	Sterol	3beta-hydroxy-5-cholestenoate	-.024	-.0338401	-.0141599	1.75e-06
Lipid	Sterol	4-cholesten-3-one	.014399	.0051896	.0236083	.0021806
Lipid	Sterol	7-alpha-hydroxy-3-oxo-4-cholestenoate (7-Hoca)	.0260275	.0161903	.0358647	2.15e-07
Lipid	Sterol	beta-sitosterol	-.025324	-.0326604	-.0179877	1.33e-11
Lipid	Sterol	campesterol	-.0337526	-.0424871	-.025018	3.62e-14
Lipid	Sterol	cholesterol sulfate	-.0241	-.0332471	-.0149529	2.42e-07
Nucleotide	Purine Metabolism, (Hypo)Xanthine/Inosine containing	N1-methylinosine	.0310144	.0214008	.0406279	2.56e-10
Nucleotide	Purine Metabolism, (Hypo)Xanthine/Inosine containing	urate	.0405472	.0321066	.0489877	4.71e-21
Nucleotide	Purine Metabolism, (Hypo)Xanthine/Inosine containing	xanthine	.0338172	.0241186	.0435157	8.25e-12
Nucleotide	Purine Metabolism, Adenine containing	N1-methyladenosine	.032951	.0231986	.0427034	3.54e-11
Nucleotide	Purine Metabolism, Adenine containing	N6-carbamoylthreonyladenosine	.0264692	.0167168	.0362216	1.04e-07
Nucleotide	Purine Metabolism, Adenine containing	N6-methyladenosine	.0227035	.0128663	.0325406	6.08e-06
Nucleotide	Purine Metabolism, Adenine containing	adenine	.0145391	.0054684	.0236098	.0016802
Nucleotide	Purine Metabolism, Guanine containing	7-methylguanine	.0280046	.0182522	.037757	1.82e-08
Nucleotide	Purine Metabolism, Guanine containing	N2,N2-dimethylguanosine	.0372481	.0275733	.0469229	4.49e-14
Nucleotide	Pyrimidine Metabolism, Cytidine containing	2'-O-methylcytidine	-.0168665	-.0268193	-.0069138	.0008952
Nucleotide	Pyrimidine Metabolism, Cytidine containing	N4-acetylcytidine	.0274991	.0176853	.0373129	3.97e-08
Nucleotide	Pyrimidine Metabolism, Orotate containing	dihydroorotate	.0254709	.0158394	.0351023	2.18e-07
Nucleotide	Pyrimidine Metabolism, Orotate containing	orotidine	.0314586	.0221853	.0407319	2.95e-11
Nucleotide	Pyrimidine Metabolism, Uracil containing	3-(3-amino-3-carboxypropyl)uridine*	.0284969	.0188073	.0381865	8.20e-09
Nucleotide	Pyrimidine Metabolism, Uracil containing	5,6-dihydrouridine	.0233236	.0134498	.0331975	3.66e-06
Nucleotide	Pyrimidine Metabolism, Uracil containing	5-methyluridine (ribothymidine)	-.0252059	-.0351146	-.0152973	6.17e-07
Nucleotide	Pyrimidine Metabolism, Uracil containing	beta-alanine	.0295256	.0197614	.0392898	3.09e-09
Partially Characterized Molecules	Partially Characterized Molecules	bilirubin degradation product, C17H18N2O4 (1)**	-.0144992	-.0241127	-.0048856	.0031157
Partially Characterized Molecules	Partially Characterized Molecules	bilirubin degradation product, C17H18N2O4 (2)**	-.0135762	-.0232658	-.0038865	.0060297
Partially Characterized Molecules	Partially Characterized Molecules	bilirubin degradation product, C17H18N2O4 (3)**	-.0125948	-.0222844	-.0029051	.0108452
Partially Characterized Molecules	Partially Characterized Molecules	branched-chain, straight-chain, or cyclopropyl 10:1 fatty acid (1)*	-.02255	-.0322515	-.0128485	5.22e-06
Partially Characterized Molecules	Partially Characterized Molecules	glutamine_degradant*	-.0102068	-.0182416	-.002172	.0127805
Partially Characterized Molecules	Partially Characterized Molecules	glycine conjugate of C10H12O2*	.0161248	.0076022	.0246474	.0002086
Partially Characterized Molecules	Partially Characterized Molecules	glycine conjugate of C10H14O2 (1)*	.0159916	.0060244	.0259587	.0016627
Partially Characterized Molecules	Partially Characterized Molecules	metabolonic lactone sulfate	.0586397	.0495627	.0677167	9.60e-37
Partially Characterized Molecules	Partially Characterized Molecules	pentose acid*	-.0160371	-.025597	-.0064772	.0010091
Peptide	Acetylated Peptides	4-hydroxyphenylacetylglutamine	.0151844	.0055888	.02478	.001925
Peptide	Dipeptide	isoleucylglycine	-.0081972	-.0158161	-.0005784	.0349622
Peptide	Dipeptide	leucylglycine	-.01155	-.0209743	-.0021257	.016302
Peptide	Gamma-glutamyl Amino Acid	gamma-glutamylalanine	.015394	.0055201	.0252678	.0022448
Peptide	Gamma-glutamyl Amino Acid	gamma-glutamylcitrulline*	-.0266321	-.0363963	-.016868	8.99e-08
Peptide	Gamma-glutamyl Amino Acid	gamma-glutamylglutamate	.0347334	.0255894	.0438774	9.69e-14
Peptide	Gamma-glutamyl Amino Acid	gamma-glutamylglutamine	-.0134733	-.023426	-.0035206	.0079706
Peptide	Gamma-glutamyl Amino Acid	gamma-glutamylglycine	-.0171031	-.0268555	-.0073507	.0005875
Peptide	Gamma-glutamyl Amino Acid	gamma-glutamylisoleucine*	.0419252	.0335412	.0503092	1.11e-22
Peptide	Gamma-glutamyl Amino Acid	gamma-glutamylleucine	.036809	.0287022	.0449158	5.62e-19
Peptide	Gamma-glutamyl Amino Acid	gamma-glutamylmethionine	.01195	.0025257	.0213743	.0129452
Peptide	Gamma-glutamyl Amino Acid	gamma-glutamylphenylalanine	.039	.0298529	.0481471	6.45e-17
Peptide	Gamma-glutamyl Amino Acid	gamma-glutamyltryptophan	.02716	.0174614	.0368585	4.05e-08
Peptide	Gamma-glutamyl Amino Acid	gamma-glutamyltyrosine	.0317828	.022664	.0409016	8.41e-12
Peptide	Gamma-glutamyl Amino Acid	gamma-glutamylvaline	.0446	.0358686	.0533313	1.35e-23
*and ** indicate a compound that has not been confirmed based on a standard, but with reasonable confidence in its identity. (Not Tier 1)

## Sheet: Total fat (%) sex interaction
Supplementary table S2. Estimates for total fat (%) in men and women in the associations with the 34 metabolites with a validated sex-total fat (%) interaction.
super_pathway	sub_pathway	chemical_name	beta_women	cilower_women	cilhiger_women	pvalue_women	beta_men	cilower_men	cilhiger_men	pvalue_men
Amino Acid	Glutathione Metabolism	cysteine-glutathione disulfide	0.002	-0.01	0.01	0.739609	-0.03	-0.04	-0.01	0.001972
Amino Acid	Glutathione Metabolism	2-hydroxybutyrate/2-hydroxyisobutyrate	0.02	0	0.03	0.0083443	0.04	0.02	0.05	1.16e-05
Amino Acid	Histidine Metabolism	formiminoglutamate	0.02	0.01	0.04	4.73e-05	0.04	0.03	0.06	5.25e-09
Amino Acid	Leucine, Isoleucine and Valine Metabolism	3-methyl-2-oxovalerate	0.01	0	0.02	0.0814228	0.03	0.02	0.04	1.08e-05
Amino Acid	Leucine, Isoleucine and Valine Metabolism	4-methyl-2-oxopentanoate	0	-0.01	0.01	0.965942	0.02	0.01	0.03	0.0014854
Amino Acid	Methionine, Cysteine, SAM and Taurine Metabolism	alpha-ketobutyrate	0.02	0.01	0.04	0.0001808	0.04	0.03	0.06	2.93e-07
Amino Acid	Tryptophan Metabolism	xanthurenate	0.01	0	0.03	0.0198522	0.03	0.02	0.05	4.6e-06
Amino Acid	Tyrosine Metabolism	1-carboxyethyltyrosine	0.02	0.01	0.03	0.0004664	0.04	0.03	0.05	2.27e-08
Energy	TCA Cycle	alpha-ketoglutarate	0.02	0.01	0.03	0.0022091	0.04	0.03	0.06	2.47e-07
Lipid	Androgenic Steroids	5alpha-androstan-3alpha,17beta-diol monosulfate (2)	0	0	0.01	0.142288	-0.01	-0.02	0.01	0.29569
Lipid	Androgenic Steroids	androstenediol (3alpha, 17alpha) monosulfate (3)	0	-0.01	0.01	0.584154	-0.02	-0.03	-0.01	0.0065531
Lipid	Corticosteroids	cortisone	-0.04	-0.06	-0.03	1.49e-10	0	-0.02	0.01	0.633733
Lipid	Fatty Acid Metabolism (Acyl Choline)	palmitoylcholine	0	-0.01	0.01	0.82171	-0.02	-0.04	-0.01	0.0027687
Lipid	Fatty Acid Metabolism (Acyl Choline)	docosahexaenoylcholine	0	-0.01	0.01	0.813104	-0.02	-0.03	0	0.0110414
Lipid	Fatty Acid Metabolism (Acyl Choline)	stearoylcholine*	0	-0.01	0.02	0.567557	-0.02	-0.03	0	0.0223261
Lipid	Fatty Acid Metabolism (Acyl Choline)	oleoylcholine	0	-0.01	0.02	0.707563	-0.02	-0.04	-0.01	0.0086143
Lipid	Fatty Acid Metabolism (Acyl Choline)	linoleoylcholine*	-0.01	-0.02	0.01	0.401126	-0.03	-0.05	-0.01	0.000314
Lipid	Fatty Acid Metabolism (Acyl Choline)	arachidonoylcholine	0.01	0	0.02	0.0849874	-0.01	-0.03	0	0.0803076
Lipid	Lysophospholipid	1-linoleoyl-GPC (18:2)	-0.05	-0.06	-0.04	3.7e-19	-0.07	-0.09	-0.06	5.55e-22
Lipid	Lysophospholipid	1-palmitoleoyl-GPC (16:1)*	0.01	0	0.03	0.0488287	-0.01	-0.02	0.01	0.28011
Lipid	Lysophospholipid	1-oleoyl-GPC (18:1)	-0.04	-0.05	-0.03	1.58e-09	-0.06	-0.07	-0.04	9.19e-14
Lipid	Lysoplasmalogen	1-(1-enyl-palmitoyl)-GPC (P-16:0)*	-0.03	-0.04	-0.02	4.3e-06	-0.06	-0.07	-0.04	4.37e-12
Lipid	Lysoplasmalogen	1-(1-enyl-palmitoyl)-GPE (P-16:0)*	-0.02	-0.03	0	0.0077793	-0.04	-0.06	-0.02	6.12e-07
Lipid	Phospholipid Metabolism	glycerophosphorylcholine (GPC)	-0.02	-0.04	-0.01	0.0002194	-0.04	-0.06	-0.03	9.01e-09
Lipid	Primary Bile Acid Metabolism	taurochenodeoxycholate	0	-0.01	0.01	0.883251	0.03	0.01	0.04	0.0009924
Lipid	Primary Bile Acid Metabolism	taurocholate	0	-0.01	0.01	0.974796	0.03	0.01	0.04	6.24e-05
Lipid	Sphingomyelins	sphingomyelin (d18:2/24:2)*	0.01	-0.01	0.02	0.292092	-0.01	-0.03	0	0.0442064
Lipid	Sphingomyelins	sphingomyelin (d18:2/14:0, d18:1/14:1)*	0.05	0.04	0.06	7.32e-18	0.02	0.01	0.03	0.0028606
Lipid	Sphingomyelins	sphingomyelin (d18:1/18:1, d18:2/18:0)	0.05	0.04	0.07	7.7e-21	0.03	0.02	0.05	2.97e-06
Lipid	Sphingomyelins	sphingomyelin (d18:2/18:1)*	0.03	0.02	0.04	1.49e-06	0	-0.01	0.02	0.557195
Lipid	Sphingomyelins	sphingomyelin (d17:2/16:0, d18:2/15:0)*	0.04	0.03	0.05	3.36e-12	0.01	0	0.02	0.102705
Lipid	Sphingomyelins	sphingomyelin (d18:2/23:1)*	0.02	0.01	0.03	0.0046993	-0.01	-0.02	0.01	0.30195
Lipid	Sphingomyelins	sphingomyelin (d18:2/21:0, d16:2/23:0)*	0.03	0.01	0.04	1.58e-05	0	-0.01	0.02	0.756669
Lipid	Sphingomyelins	sphingomyelin (d18:2/16:0, d18:1/16:1)*	0.04	0.02	0.05	1.97e-09	0.01	0	0.03	0.0368519
*and ** indicate a compound that has not been confirmed based on a standard, but with reasonable confidence in its identity. (Not Tier 1)

## Sheet: Fat distribution
Supplementary table S3. Estimates for fat distribution in the associations with 120 replicated metabolties.
super_pathway	sub_pathway	chemical_name	beta	cilower	cilhiger	p
Amino Acid	Alanine and Aspartate Metabolism	N-acetylalanine	.9226149	.5594767	1.285753	6.37e-07
Amino Acid	Alanine and Aspartate Metabolism	alanine	.6253597	.2623446	.9883748	.0007343
Amino Acid	Alanine and Aspartate Metabolism	aspartate	.7169316	.361797	1.072066	.000076
Amino Acid	Alanine and Aspartate Metabolism	hydroxyasparagine**	1.174659	.8123193	1.536998	2.10e-10
Amino Acid	Creatine Metabolism	guanidinoacetate	-.4254812	-.7850561	-.0659064	.0203816
Amino Acid	Glutamate Metabolism	beta-citrylglutamate	.4912339	.1261501	.8563176	.008358
Amino Acid	Glutamate Metabolism	glutamate	.4653099	.111205	.8194147	.0100087
Amino Acid	Glycine, Serine and Threonine Metabolism	glycine	-.4879987	-.8381717	-.1378258	.0063058
Amino Acid	Histidine Metabolism	formiminoglutamate	.6555784	.3166367	.9945201	.00015
Amino Acid	Leucine, Isoleucine and Valine Metabolism	1-carboxyethylisoleucine	.3870757	.0589587	.7151927	.0207673
Amino Acid	Leucine, Isoleucine and Valine Metabolism	isoleucine	.7405839	.4271205	1.054047	3.65e-06
Amino Acid	Leucine, Isoleucine and Valine Metabolism	isovalerylcarnitine (C5)	.5766978	.2235247	.9298708	.0013719
Amino Acid	Leucine, Isoleucine and Valine Metabolism	leucine	.6714137	.3623107	.9805167	.0000207
Amino Acid	Leucine, Isoleucine and Valine Metabolism	valine	.6834779	.3450343	1.021922	.0000755
Amino Acid	Lysine Metabolism	5-(galactosylhydroxy)-L-lysine	.6593966	.2906098	1.028183	.0004574
Amino Acid	Lysine Metabolism	N-acetyl-2-aminoadipate	.7833595	.4466692	1.12005	5.11e-06
Amino Acid	Lysine Metabolism	glutarylcarnitine (C5-DC)	.5234616	.1665228	.8804004	.004048
Amino Acid	Lysine Metabolism	hydroxy-N6,N6,N6-trimethyllysine*	.5629393	.2081117	.9177669	.0018736
Amino Acid	Methionine, Cysteine, SAM and Taurine Metabolism	2,3-dihydroxy-5-methylthio-4-pentenoate (DMTPA)*	.8904457	.5481548	1.232737	3.42e-07
Amino Acid	Methionine, Cysteine, SAM and Taurine Metabolism	S-adenosylhomocysteine (SAH)	.5796758	.247075	.9122766	.0006355
Amino Acid	Methionine, Cysteine, SAM and Taurine Metabolism	cysteine s-sulfate	.5145368	.1518678	.8772058	.0054233
Amino Acid	Methionine, Cysteine, SAM and Taurine Metabolism	cystine	.7477759	.4250318	1.07052	5.59e-06
Amino Acid	Polyamine Metabolism	5-methylthioadenosine (MTA)	.9608282	.6009414	1.320715	1.67e-07
Amino Acid	Polyamine Metabolism	acisoga	.4997085	.130965	.8684519	.0079044
Amino Acid	Tryptophan Metabolism	6-bromotryptophan	.4223594	.0542269	.7904919	.0245307
Amino Acid	Tryptophan Metabolism	C-glycosyltryptophan	.9433374	.5778055	1.308869	4.23e-07
Amino Acid	Tryptophan Metabolism	kynurenine	1.013676	.6624346	1.364918	1.55e-08
Amino Acid	Tyrosine Metabolism	N-acetyltyrosine	.4625878	.0972723	.8279033	.0130688
Carbohydrate	Aminosugar Metabolism	N-acetylneuraminate	.5874196	.2202022	.9546369	.0017167
Carbohydrate	Fructose, Mannose and Galactose Metabolism	mannose	.5102822	.1571399	.8634245	.0046236
Cofactors and Vitamins	Ascorbate and Aldarate Metabolism	2-O-methylascorbic acid	.6241582	.2625725	.9857439	.0007162
Cofactors and Vitamins	Nicotinate and Nicotinamide Metabolism	quinolinate	.8676272	.5093887	1.225866	2.06e-06
Cofactors and Vitamins	Vitamin A Metabolism	beta-cryptoxanthin	-.6551217	-1.006976	-.303267	.0002629
Cofactors and Vitamins	Vitamin A Metabolism	carotene diol (1)	-.5849843	-.9401823	-.2297864	.0012467
Cofactors and Vitamins	Vitamin A Metabolism	carotene diol (2)	-.6968271	-1.047644	-.3460104	.0000989
Cofactors and Vitamins	Vitamin A Metabolism	carotene diol (3)	-.4621733	-.8051952	-.1191515	.0082705
Lipid	Androgenic Steroids	11beta-hydroxyandrosterone glucuronide	.4754044	.122719	.8280898	.0082419
Lipid	Carnitine Metabolism	carnitine	.7510766	.39845	1.103703	.0000298
Lipid	Ceramides	N-stearoyl-sphingadienine (d18:2/18:0)*	.8365093	.4889378	1.184081	2.39e-06
Lipid	Ceramides	N-stearoyl-sphingosine (d18:1/18:0)*	.6895565	.3277338	1.051379	.0001875
Lipid	Corticosteroids	cortisone	-.8307854	-1.19289	-.468681	6.90e-06
Lipid	Corticosteroids	cortolone glucuronide (1)	1.377565	1.025065	1.730065	1.86e-14
Lipid	Corticosteroids	tetrahydrocortisol glucuronide	.6171213	.2649737	.9692688	.000593
Lipid	Corticosteroids	tetrahydrocortisone glucuronide (5)	.7261906	.3781706	1.074211	.0000432
Lipid	Dihydroceramides	N-stearoyl-sphinganine (d18:0/18:0)*	.7652871	.458776	1.071798	9.90e-07
Lipid	Dihydrosphingomyelins	sphingomyelin (d18:0/18:0, d19:0/17:0)*	.6760069	.3209858	1.031028	.0001899
Lipid	Fatty Acid Metabolism (Acyl Carnitine, Long Chain Saturated)	arachidoylcarnitine (C20)*	-.6230938	-.9872957	-.2588918	.0007987
Lipid	Fatty Acid Metabolism (Acyl Carnitine, Medium Chain)	cis-3,4-methyleneheptanoylcarnitine	.6452945	.282223	1.008366	.0004948
Lipid	Fatty Acid Metabolism (Acyl Carnitine, Medium Chain)	hexanoylcarnitine (C6)	.5283445	.1594233	.8972657	.0050008
Lipid	Fatty Acid Metabolism (also BCAA Metabolism)	propionylcarnitine (C3)	.8445517	.5010712	1.188032	1.44e-06
Lipid	Fatty Acid, Branched	citronellic acid	-.6064551	-.9658169	-.2470933	.0009407
Lipid	Fatty Acid, Dicarboxylate	branched chain 14:0 dicarboxylic acid**	-.6809471	-1.040215	-.3216794	.0002033
Lipid	Fatty Acid, Dihydroxy	2R,3R-dihydroxybutyrate	.441256	.0781341	.804378	.0172311
Lipid	Fatty Acid, Dihydroxy	9,10-DiHOME	-.42243	-.763438	-.081422	.0151829
Lipid	Glycerolipid Metabolism	glycerol	.5985529	.2564387	.940667	.0006055
Lipid	Long Chain Monounsaturated Fatty Acid	erucate (22:1n9)	-.7360063	-1.099577	-.3724355	.0000725
Lipid	Long Chain Saturated Fatty Acid	arachidate (20:0)	-1.066554	-1.431797	-.701311	1.04e-08
Lipid	Long Chain Saturated Fatty Acid	nonadecanoate (19:0)	-.7511633	-1.113529	-.3887971	.0000485
Lipid	Lysophospholipid	1-cerotoyl-GPC (26:0)*	-.9837615	-1.307252	-.6602715	2.51e-09
Lipid	Lysophospholipid	1-lignoceroyl-GPC (24:0)	-.977538	-1.333837	-.621239	7.55e-08
Lipid	Lysophospholipid	1-linolenoyl-GPC (18:3)*	-.7422905	-1.106545	-.3780355	.0000649
Lipid	Lysophospholipid	1-linoleoyl-GPA (18:2)*	-.7324111	-1.05022	-.4146024	6.27e-06
Lipid	Lysophospholipid	1-linoleoyl-GPC (18:2)	-1.159225	-1.507024	-.8114266	6.46e-11
Lipid	Lysophospholipid	1-linoleoyl-GPE (18:2)*	-.7680663	-1.128081	-.4080511	.000029
Lipid	Lysophospholipid	1-oleoyl-GPC (18:1)	-1.00403	-1.362014	-.6460468	3.86e-08
Lipid	Lysophospholipid	1-oleoyl-GPE (18:1)	-.6691371	-1.031458	-.3068162	.0002949
Lipid	Lysophospholipid	1-palmitoyl-GPC (16:0)	-.6555684	-1.019098	-.2920388	.0004085
Lipid	Lysophospholipid	1-palmitoyl-GPE (16:0)	-.8306643	-1.195869	-.4654599	8.27e-06
Lipid	Lysophospholipid	1-stearoyl-GPC (18:0)	-.766301	-1.123089	-.4095132	.0000256
Lipid	Lysophospholipid	1-stearoyl-GPE (18:0)	-.8629429	-1.224082	-.5018041	2.82e-06
Lipid	Lysophospholipid	2-stearoyl-GPE (18:0)*	-.5778136	-.9489049	-.2067223	.0022744
Lipid	Lysoplasmalogen	1-(1-enyl-palmitoyl)-GPC (P-16:0)*	-.6655025	-1.029071	-.3019341	.0003336
Lipid	Lysoplasmalogen	1-(1-enyl-palmitoyl)-GPE (P-16:0)*	-.5974061	-.961877	-.2329352	.0013152
Lipid	Lysoplasmalogen	1-(1-enyl-stearoyl)-GPE (P-18:0)*	-.9062948	-1.266249	-.5463402	8.02e-07
Lipid	Medium Chain Fatty Acid	caprate (10:0)	-.5362329	-.8975351	-.1749307	.0036262
Lipid	Monoacylglycerol	1-dihomo-linolenylglycerol (20:3)	.4286364	.1098923	.7473806	.0083953
Lipid	Phosphatidylcholine (PC)	1,2-dilinoleoyl-GPC (18:2/18:2)	-1.006119	-1.371198	-.6410391	6.61e-08
Lipid	Phosphatidylcholine (PC)	1,2-dipalmitoyl-GPC (16:0/16:0)	-.5747064	-.9423692	-.2070437	.0021859
Lipid	Phosphatidylcholine (PC)	1-linoleoyl-2-linolenoyl-GPC (18:2/18:3)*	-.8653592	-1.233527	-.4971915	4.09e-06
Lipid	Phosphatidylcholine (PC)	1-palmitoyl-2-stearoyl-GPC (16:0/18:0)	-.8089502	-1.168717	-.449183	.0000105
Lipid	Phosphatidylcholine (PC)	1-stearoyl-2-linoleoyl-GPC (18:0/18:2)*	-.7456169	-1.100737	-.3904964	.0000387
Lipid	Phosphatidylinositol (PI)	1-stearoyl-2-oleoyl-GPI (18:0/18:1)*	-.7234723	-1.090444	-.356501	.0001115
Lipid	Phospholipid Metabolism	glycerophosphoethanolamine	-.8530138	-1.212353	-.4936744	3.28e-06
Lipid	Phospholipid Metabolism	glycerophosphorylcholine (GPC)	-.7022437	-1.064445	-.340043	.0001446
Lipid	Plasmalogen	1-(1-enyl-palmitoyl)-2-linoleoyl-GPC (P-16:0/18:2)*	-1.139037	-1.48737	-.7907035	1.46e-10
Lipid	Plasmalogen	1-(1-enyl-palmitoyl)-2-oleoyl-GPC (P-16:0/18:1)*	-.8055649	-1.14615	-.4649796	3.55e-06
Lipid	Plasmalogen	1-(1-enyl-palmitoyl)-2-palmitoyl-GPC (P-16:0/16:0)*	-.5754706	-.9342828	-.2166584	.0016695
Lipid	Secondary Bile Acid Metabolism	deoxycholic acid 12-sulfate*	.550817	.1982821	.9033518	.0021957
Lipid	Secondary Bile Acid Metabolism	lithocholate sulfate (1)	.3954954	.0318259	.759165	.0330458
Lipid	Sphingomyelins	sphingomyelin (d17:2/16:0, d18:2/15:0)*	.4337801	.1124268	.7551335	.0081519
Lipid	Sphingomyelins	sphingomyelin (d18:1/18:1, d18:2/18:0)	.787362	.4513853	1.123339	4.36e-06
Lipid	Sphingomyelins	sphingomyelin (d18:1/20:1, d18:2/20:0)*	.4293211	.0886451	.769997	.0135113
Lipid	Sphingomyelins	sphingomyelin (d18:1/20:2, d18:2/20:1, d16:1/22:2)*	.4816094	.1433928	.819826	.0052549
Lipid	Sphingomyelins	sphingomyelin (d18:2/14:0, d18:1/14:1)*	.5298318	.2249089	.8347548	.00066
Lipid	Sphingomyelins	sphingomyelin (d18:2/16:0, d18:1/16:1)*	.4633004	.1276801	.7989206	.0068172
Lipid	Sphingomyelins	sphingomyelin (d18:2/18:1)*	.39542	.0592089	.7316312	.0211571
Lipid	Sphingomyelins	stearoyl sphingomyelin (d18:1/18:0)	.4054914	.0506104	.7603724	.0251221
Lipid	Sphingosines	sphingosine	.5077493	.1501193	.8653792	.0053903
Lipid	Sterol	3beta-hydroxy-5-cholestenoate	-.5034026	-.8688005	-.1380047	.0069285
Lipid	Sterol	4-cholesten-3-one	.4551481	.1129441	.7973522	.0091367
Lipid	Sterol	beta-sitosterol	-.6088395	-.8823137	-.3353652	.0000128
Lipid	Sterol	campesterol	-.5323664	-.8621298	-.202603	.0015551
Nucleotide	Purine Metabolism, (Hypo)Xanthine/Inosine containing	N1-methylinosine	.9844431	.6290455	1.339841	5.66e-08
Nucleotide	Purine Metabolism, (Hypo)Xanthine/Inosine containing	urate	.991881	.6716754	1.312086	1.27e-09
Nucleotide	Purine Metabolism, (Hypo)Xanthine/Inosine containing	xanthine	.6114067	.2461566	.9766569	.0010347
Nucleotide	Purine Metabolism, Adenine containing	N1-methyladenosine	.8548587	.4904628	1.219255	4.26e-06
Nucleotide	Purine Metabolism, Adenine containing	N6-carbamoylthreonyladenosine	.9990296	.641524	1.356535	4.32e-08
Nucleotide	Purine Metabolism, Guanine containing	N2,N2-dimethylguanosine	1.040301	.6797791	1.400823	1.55e-08
Nucleotide	Pyrimidine Metabolism, Cytidine containing	N4-acetylcytidine	.7899787	.4243515	1.155606	.0000229
Nucleotide	Pyrimidine Metabolism, Orotate containing	orotidine	.8677418	.5238469	1.211637	7.59e-07
Nucleotide	Pyrimidine Metabolism, Uracil containing	3-(3-amino-3-carboxypropyl)uridine*	1.040101	.6814861	1.398716	1.31e-08
Nucleotide	Pyrimidine Metabolism, Uracil containing	5,6-dihydrouridine	.8294625	.4662177	1.192707	7.62e-06
Nucleotide	Pyrimidine Metabolism, Uracil containing	pseudouridine	.7360259	.3660338	1.106018	.0000966
Partially Characterized Molecules	Partially Characterized Molecules	branched-chain, straight-chain, or cyclopropyl 10:1 fatty acid (1)*	-.5977635	-.9574164	-.2381106	.0011235
Partially Characterized Molecules	Partially Characterized Molecules	metabolonic lactone sulfate	.9204581	.5659609	1.274955	3.60e-07
Peptide	Gamma-glutamyl Amino Acid	gamma-glutamylisoleucine*	.9539878	.6371002	1.270875	3.62e-09
Peptide	Gamma-glutamyl Amino Acid	gamma-glutamylleucine	.9563825	.6512619	1.261503	8.07e-10
Peptide	Gamma-glutamyl Amino Acid	gamma-glutamylphenylalanine	1.10466	.7643684	1.444952	1.98e-10
Peptide	Gamma-glutamyl Amino Acid	gamma-glutamyltyrosine	.6978011	.3558271	1.039775	.0000635
Peptide	Gamma-glutamyl Amino Acid	gamma-glutamylvaline	1.102116	.771614	1.432618	6.32e-11
*and ** indicate a compound that has not been confirmed based on a standard, but with reasonable confidence in its identity. (Not Tier 1)
